# Supplementary material for: The Spectroscopic Characterization and Photophysical Properties of a Hydrated Lanthanum Ion Complex with a Triazole Ligand by Several DFT Methods
Source: Molecules. 2025 Aug 18;30(16):3412. doi: 10.3390/molecules30163412 (PMC12388395; doi:10.3390/molecules30163412)
Supplement: Supplementary file 1 [file molecules-30-03412-s001.zip]

Archive with 1 entries (1 files):
- molecules-3748532-supplementary.pdf
